# Supplementary material for: Genetic variants of IFIH1 and DHX58 affect the chronicity of hepatitis C in the Chinese Han population
Source: PeerJ. 2023 Jan 30;11:e14740. doi: 10.7717/peerj.14740 (PMC9893905; doi:10.7717/peerj.14740)
Supplement: Supplemental Information 2 [file peerj-11-14740-s002.txt]

population——1：Kidney dialysis population 2：drug addicts 3：blood donors
sex——1：male 2：female
age—— 0：age1≤50 1：age1＞50
alt——0：alt1＜40 1：alt1≥40
ast——0：ast1＜40 1：ast1≥40
groups——0：spontaneous clearance subjects 1：persistent infection patients
HBsAg——0：HBsAg positive 1：HBsAg negative 9：NA
antiHCV——1：antiHCV positive
RNA——0：HCV virus negative 1：HCV virus positive
Genetype2——1：Genetype for 1b 2:Genetype is mixed 3:Genetype for others
rs4158——0：AA  1：AG  2：GG
rs0046——0：TT  1：TC  2：CC
rs4160——0：GG  1：GA  2：AA
